# Supplementary material for: Predictors of High School Students’ Intentions and Behaviors in Using AI Learning Tools: An Extended Theory of Planned Behavior Approach
Source: Behav Sci (Basel). 2026 May 9;16(5):736. doi: 10.3390/bs16050736 (PMC13203645; doi:10.3390/bs16050736)
Supplement: Supplementary file 1 [file behavsci-16-00736-s001.zip]

Archive with 1 entries (1 files):
- behavsci-4253955-supplementary.pdf
